# Supplementary material for: Distinguishing the victim from the threat: SNP‐based methods reveal the extent of introgressive hybridization between wildcats and domestic cats in Scotland and inform future in situ and ex situ management options for species restoration
Source: Evol Appl. 2018 Dec 19;12(3):399–414. doi: 10.1111/eva.12720 (PMC6383845; doi:10.1111/eva.12720)
Supplement: Supplementary file 1 [file EVA-12-399-s001.xlsx]

## Sheet: SUPMAT1
UNIQUE_ID	The unique ID of the sample
ALT_ID	Commonly used alternative ID where relevant (e.g. the museum accession number)
UBQ	The upper boundary of the 90% CI of STRUCTURE's Q
LBQ	The lower boundary of the 90% CI of STRUCTURE's Q
Q	SRTUCTURE's Q- "the hybrid score"
DATASET	The name of the dataset as given in the assocaited paper
YEAR	The year of sampling (where relevant- not given for captuve cats)
E (approx)	Eastings (where relevant- nto given for captive cats)
N (approx)	Northings (where relevant- nto given for captive cats)
7PS	The 7PS pelage score

## Sheet: Sheet1
UNIQUE_ID	ALT_ID	RANK_ALL	UBQ	LBQ	Q	DATASET	CATEGORY	YEAR	E	N	7PS
WCQ0690	Z.1895.150	33	0.237	0.01	0.115	35SNP_historical_cats	DOMESTIC	1895	155335	765479	11.5
WCQ0073	2/408	1	0.041	0	0.009	35SNP_wildliving_dead_cats	DOMESTIC	1990	239988	869361	NA
WCQ0017	R83.04	28	0.14	0	0.048	35SNP_wildliving_dead_cats	DOMESTIC	2004	299790	821521	NA
WCQ0228	GH60.10	29	0.147	0	0.056	35SNP_wildliving_dead_cats	DOMESTIC	2009	300331	820432	NA
WCQ0097	PH23.12	11	0.059	0	0.015	35SNP_wildliving_dead_cats	DOMESTIC	2010	319597	828947	NA
WCQ0087	GH29.12	30	0.145	0.005	0.064	35SNP_wildliving_dead_cats	DOMESTIC	2010	316329	819435	NA
WCQ0120	GH46.12	36	0.228	0.05	0.131	35SNP_wildliving_dead_cats	DOMESTIC	2010	320175	829157	NA
WCQ0088	GH32.12	34	0.228	0.036	0.126	35SNP_wildliving_dead_cats	DOMESTIC	2012	291500	764500	NA
WCQ0486	SWCAP02	35	0.228	0.042	0.128	35SNP_wildliving_dead_cats	DOMESTIC	2014	324823	748888	NA
WCQ0485	SWCAP01	38	0.246	0.061	0.146	35SNP_wildliving_dead_cats	DOMESTIC	2014	289358	813940	NA
WCQ0600	SWCAP 13/2016	24	0.094	0	0.027	35SNP_wildliving_dead_cats	DOMESTIC	2015	272418	799558	9.5
WCQ0632	2016-03-01	31	0.178	0.008	0.081	35SNP_wildliving_dead_cats	DOMESTIC	2015	291600	819000	NA
WCQ0525	17/2015	32	0.195	0.029	0.104	35SNP_wildliving_dead_cats	DOMESTIC	2015	216939	677864	15.5
WCQ0587	roadkill	13	0.065	0	0.017	35SNP_wildliving_dead_cats	DOMESTIC	2016	192770	691601	NA
WCQ0443	Simon's domestic cat	2	0.041	0	0.01	35SNP_domestic_cats	DOMESTIC	NA	NA	NA	NA
WCQ0506	Chan?; 16/12/04	3	0.043	0	0.01	35SNP_domestic_cats	DOMESTIC	NA	NA	NA	NA
WCQ0508	Verkuil Gatous	4	0.045	0	0.01	35SNP_domestic_cats	DOMESTIC	NA	NA	NA	NA
WCQ0495	Wake; 14/4/04	5	0.049	0	0.011	35SNP_domestic_cats	DOMESTIC	NA	NA	NA	NA
WCQ0494	Tintin Breakwell; 28/9/10	6	0.051	0	0.012	35SNP_domestic_cats	DOMESTIC	NA	NA	NA	NA
WCQ0498	Magic Spence; 23/?/07	7	0.047	0	0.012	35SNP_domestic_cats	DOMESTIC	NA	NA	NA	NA
WCQ0493	Bertie; 18/4/11	9	0.052	0	0.013	35SNP_domestic_cats	DOMESTIC	NA	NA	NA	NA
WCQ0507	Toffee Boyd; 18/01/05	10	0.057	0	0.014	35SNP_domestic_cats	DOMESTIC	NA	NA	NA	NA
WCQ0499	Skirving; 17/7/09	12	0.069	0	0.017	35SNP_domestic_cats	DOMESTIC	NA	NA	NA	NA
WCQ0496	Sophie McAdam; 23/1/08	14	0.071	0	0.019	35SNP_domestic_cats	DOMESTIC	NA	NA	NA	NA
WCQ0503	Lucifer; 25/8/05	15	0.068	0	0.02	35SNP_domestic_cats	DOMESTIC	NA	NA	NA	NA
WCQ0505	Shacer Duncan;12/4	16	0.08	0	0.021	35SNP_domestic_cats	DOMESTIC	NA	NA	NA	NA
WCQ0509	Chancer Duncan; 20/4/11	17	0.08	0	0.021	35SNP_domestic_cats	DOMESTIC	NA	NA	NA	NA
WCQ0492	Stewart; 29/01/07	18	0.079	0	0.023	35SNP_domestic_cats	DOMESTIC	NA	NA	NA	NA
WCQ0500	Simba Bradford; 20/4/11	19	0.086	0	0.023	35SNP_domestic_cats	DOMESTIC	NA	NA	NA	NA
WCQ0501	Aitken Trouble?; 29/2/08	20	0.086	0	0.023	35SNP_domestic_cats	DOMESTIC	NA	NA	NA	NA
WCQ0497	Hector McAdam; 28/1/08	21	0.085	0	0.024	35SNP_domestic_cats	DOMESTIC	NA	NA	NA	NA
WCQ0502	Holly Stewart; 25/3/04	22	0.081	0	0.024	35SNP_domestic_cats	DOMESTIC	NA	NA	NA	NA
WCQ0504	Oscar Arnold; 13/4/11	27	0.112	0.001	0.043	35SNP_domestic_cats	DOMESTIC	NA	NA	NA	NA
WCQ0099	GH22.12	8	0.049	0	0.012	35SNP_wildliving_dead_cats	DOMESTIC	NA	392247	796744	NA
WCQ0548	Caitness on A836 roadside (ND219695)	23	0.079	0	0.024	35SNP_wildliving_dead_cats	DOMESTIC	NA	321900	969500	NA
WCQ0530	roadkill cat Female 03/10/15	25	0.099	0	0.03	35SNP_wildliving_dead_cats	DOMESTIC	NA	272654	799660	NA
WCQ0165	GH27.10	26	0.102	0	0.035	35SNP_wildliving_dead_cats	DOMESTIC	NA	300331	820432	NA
WCQ0369	Z.1990.51.24	141	0.859	0.656	0.763	35SNP_historical_cats	HYBRID	1958	210784	690815	17
WCQ0713	Z.1990.51.34	154	0.923	0.742	0.84	35SNP_historical_cats	HYBRID	1986	265573	857040	10.5
WCQ0697	NE CAT 2	137	0.847	0.64	0.748	35SNP_historical_cats	HYBRID	1987	315192	791460	NA
WCQ0008	2/405	119	0.763	0.539	0.654	35SNP_wildliving_dead_cats	HYBRID	1990	291549	760989	NA
WCQ0152	GH2.10	135	0.842	0.637	0.744	35SNP_wildliving_dead_cats	HYBRID	1993	309600	828200	NA
WCQ0056	R56.04	153	0.918	0.74	0.836	35SNP_wildliving_dead_cats	HYBRID	1993	309600	828200	NA
WCQ0082	WC5.4.95	106	0.702	0.463	0.584	35SNP_wildliving_dead_cats	HYBRID	1995	291218	762931	NA
WCQ0037	RL24/96	121	0.781	0.561	0.675	35SNP_wildliving_dead_cats	HYBRID	1995	303042	825918	NA
WCQ0002	001RP95	126	0.807	0.586	0.7	35SNP_wildliving_dead_cats	HYBRID	1995	337619	796234	NA
WCQ0034	PH18.95	138	0.845	0.644	0.75	35SNP_wildliving_dead_cats	HYBRID	1995	370200	820700	NA
WCQ0107	RL45/97	107	0.718	0.476	0.599	35SNP_wildliving_dead_cats	HYBRID	1996	303188	827799	NA
WCQ0020	RL52/97	113	0.741	0.514	0.63	35SNP_wildliving_dead_cats	HYBRID	1996	259400	852500	NA
WCQ0036	RL22/96	139	0.85	0.644	0.752	35SNP_wildliving_dead_cats	HYBRID	1996	289144	812017	NA
WCQ0225	GH17.10	124	0.787	0.568	0.681	35SNP_wildliving_dead_cats	HYBRID	1999	308081	820940	9.5
WCQ0159	GH9.10	149	0.913	0.723	0.825	35SNP_wildliving_dead_cats	HYBRID	2001	283671	791505	NA
WCQ0161	GH14.10	122	0.784	0.56	0.675	35SNP_wildliving_dead_cats	HYBRID	2002	372726	778589	NA
WCQ0213	GH4.10	130	0.835	0.618	0.732	35SNP_wildliving_dead_cats	HYBRID	2002	300331	820432	NA
WCQ0105	R103.03	52	0.391	0.164	0.274	35SNP_wildliving_dead_cats	HYBRID	2003	380726	827225	NA
WCQ0093	R107.03	82	0.581	0.348	0.464	35SNP_wildliving_dead_cats	HYBRID	2003	303600	826400	NA
WCQ0147	PH78.05	110	0.734	0.5	0.619	35SNP_wildliving_dead_cats	HYBRID	2003	305900	740300	NA
WCQ0154	GH4.10	133	0.839	0.624	0.736	35SNP_wildliving_dead_cats	HYBRID	2003	298500	816400	NA
WCQ0055	R26.05	65	0.475	0.239	0.355	35SNP_wildliving_dead_cats	HYBRID	2004	347118	828128	NA
WCQ0076	PH56.04	123	0.784	0.562	0.677	35SNP_wildliving_dead_cats	HYBRID	2004	352000	812900	NA
WCQ0168	GH31.10	70	0.523	0.284	0.402	35SNP_wildliving_dead_cats	HYBRID	2007	333898	811144	NA
WCQ0119	GH45.12	74	0.545	0.306	0.424	35SNP_wildliving_dead_cats	HYBRID	2007	367244	805975	NA
WCQ0215	GH8.12	51	0.388	0.164	0.272	35SNP_wildliving_dead_cats	HYBRID	2009	273250	799976	12
WCQ0171	GH39.10	81	0.578	0.335	0.456	35SNP_wildliving_dead_cats	HYBRID	2009	291060	817288	NA
WCQ0522	2015-12-01	125	0.787	0.567	0.681	35SNP_wildliving_dead_cats	HYBRID	2009	338607	754156	10
WCQ0528	22/2015	129	0.831	0.613	0.727	35SNP_wildliving_dead_cats	HYBRID	2009	338607	754156	NA
WCQ0086	GH28.12	40	0.259	0.052	0.149	35SNP_wildliving_dead_cats	HYBRID	2010	316329	819435	9
WCQ0521	2015-11-01	42	0.29	0.09	0.184	35SNP_wildliving_dead_cats	HYBRID	2010	300331	820432	13.5
WCQ0085	GH27.12	44	0.307	0.096	0.196	35SNP_wildliving_dead_cats	HYBRID	2010	299727	822310	NA
WCQ0090	GH38.12	45	0.333	0.132	0.227	35SNP_wildliving_dead_cats	HYBRID	2010	309848	789984	NA
WCQ0256	GH34.12	49	0.386	0.164	0.271	35SNP_wildliving_dead_cats	HYBRID	2010	303307	858911	14
WCQ0519	2015-09-01	50	0.387	0.164	0.271	35SNP_wildliving_dead_cats	HYBRID	2010	300331	820432	NA
WCQ0520	2015-10-01	53	0.388	0.168	0.274	35SNP_wildliving_dead_cats	HYBRID	2010	300331	820432	NA
WCQ0096	PH22.12	64	0.466	0.23	0.346	35SNP_wildliving_dead_cats	HYBRID	2010	316329	819435	NA
WCQ0116	GH42.12	69	0.515	0.281	0.396	35SNP_wildliving_dead_cats	HYBRID	2010	318514	863131	NA
WCQ0094	PH117.13	71	0.533	0.299	0.414	35SNP_wildliving_dead_cats	HYBRID	2010	342443	838471	NA
WCQ0098	PH24.12	87	0.618	0.379	0.499	35SNP_wildliving_dead_cats	HYBRID	2010	319597	828947	11
WCQ0125	GH7.12	88	0.629	0.393	0.512	35SNP_wildliving_dead_cats	HYBRID	2010	318500	837400	8
WCQ0137	PH30.11	89	0.634	0.394	0.514	35SNP_wildliving_dead_cats	HYBRID	2010	348526	819014	NA
WCQ0122	GH48.12	91	0.644	0.403	0.524	35SNP_wildliving_dead_cats	HYBRID	2010	288900	809500	NA
WCQ0134	PH27.11	94	0.66	0.425	0.544	35SNP_wildliving_dead_cats	HYBRID	2010	342500	825900	15
WCQ0136	PH29.11	101	0.674	0.44	0.558	35SNP_wildliving_dead_cats	HYBRID	2010	287563	824072	10
WCQ0124	GH66.12	140	0.853	0.652	0.758	35SNP_wildliving_dead_cats	HYBRID	2010	189217	871346	NA
WCQ0139	PH53.12	152	0.921	0.734	0.834	35SNP_wildliving_dead_cats	HYBRID	2010	275627	800616	NA
WCQ0230	PH27.12	66	0.488	0.251	0.367	35SNP_wildliving_dead_cats	HYBRID	2011	370037	782819	NA
WCQ0104	PH13.12	83	0.584	0.348	0.466	35SNP_wildliving_dead_cats	HYBRID	2011	345881	798007	NA
WCQ0231	PH31.12	84	0.585	0.348	0.466	35SNP_wildliving_dead_cats	HYBRID	2011	370037	782819	NA
WCQ0114	GH40.12	85	0.609	0.369	0.489	35SNP_wildliving_dead_cats	HYBRID	2011	315981	930004	12
WCQ0236	GH24.12	86	0.607	0.371	0.489	35SNP_wildliving_dead_cats	HYBRID	2011	315133	760478	9
WCQ0118	GH44.12	100	0.676	0.436	0.557	35SNP_wildliving_dead_cats	HYBRID	2011	278987	803225	14.5
WCQ0142	GH26.12	102	0.684	0.45	0.569	35SNP_wildliving_dead_cats	HYBRID	2011	297700	815500	9
WCQ0117	GH43.12	128	0.818	0.603	0.715	35SNP_wildliving_dead_cats	HYBRID	2011	333344	954772	NA
WCQ0218	PH18.12	143	0.873	0.67	0.777	35SNP_wildliving_dead_cats	HYBRID	2011	304055	740892	NA
WCQ0089	GH35.12	144	0.883	0.686	0.791	35SNP_wildliving_dead_cats	HYBRID	2011	263697	784174	NA
WCQ0212	GH31.12	145	0.884	0.692	0.794	35SNP_wildliving_dead_cats	HYBRID	2011	382289	789238	16
WCQ0227	GH36.12	56	0.401	0.182	0.288	35SNP_wildliving_dead_cats	HYBRID	2012	302016	826070	12.5
WCQ0255	GH30.12	61	0.445	0.216	0.327	35SNP_wildliving_dead_cats	HYBRID	2012	331652	750263	NA
WCQ0235	GH23.12	67	0.488	0.251	0.368	35SNP_wildliving_dead_cats	HYBRID	2012	351912	832994	13.5
WCQ0226	GH25.12	105	0.698	0.464	0.583	35SNP_wildliving_dead_cats	HYBRID	2012	276167	800225	NA
WCQ0091	GH50.12	109	0.718	0.484	0.603	35SNP_wildliving_dead_cats	HYBRID	2012	338652	760760	NA
WCQ0131	PH114.13	156	0.933	0.74	0.843	35SNP_wildliving_dead_cats	HYBRID	2012	278698	719580	11.5
WCQ0251	Scaniport	39	0.253	0.056	0.147	35SNP_wildliving_dead_cats	HYBRID	2013	262177	839065	NA
WCQ0129	PH111.13	41	0.257	0.082	0.163	35SNP_wildliving_dead_cats	HYBRID	2013	322381	739670	NA
WCQ0654	SWCAP 05/2016	47	0.346	0.138	0.237	35SNP_wildliving_dead_cats	HYBRID	2013	262152	839069	NA
WCQ0516	2015-04-01	48	0.372	0.147	0.256	35SNP_wildliving_dead_cats	HYBRID	2013	348992	796329	8
WCQ0221	WCT-T1	55	0.403	0.175	0.285	35SNP_wildliving_dead_cats	HYBRID	2013	336244	950589	16.5
WCQ0526	18/2015	63	0.454	0.226	0.337	35SNP_wildliving_dead_cats	HYBRID	2013	348339	804473	9
WCQ0128	PH110.13	134	0.847	0.628	0.742	35SNP_wildliving_dead_cats	HYBRID	2013	255765	854016	15
WCQ0249	GCA	114	0.745	0.513	0.632	35SNP_wildliving_survey_cats	HYBRID	2013	35446	830208	10
WCQ0209	GCB	120	0.773	0.552	0.666	35SNP_wildliving_survey_cats	HYBRID	2013	357131	834217	19
WCQ0441	Chanonry Point, Fortrose	46	0.345	0.135	0.235	35SNP_wildliving_dead_cats	HYBRID	2014	273772	856542	NA
WCQ0652	SWCAP 13/2015	77	0.544	0.308	0.425	35SNP_wildliving_dead_cats	HYBRID	2014	249531	859174	16.5
WCQ0250	Kitten'	98	0.671	0.434	0.554	35SNP_wildliving_dead_cats	HYBRID	2014	332203	786715	NA
WCQ0229	MOR-D	54	0.401	0.171	0.282	35SNP_wildliving_survey_cats	HYBRID	2014	158500	749400	10
WCQ0384	GCF	73	0.542	0.304	0.422	35SNP_wildliving_survey_cats	HYBRID	2014	351912	832994	7
WCQ0383	GCH	78	0.55	0.315	0.431	35SNP_wildliving_survey_cats	HYBRID	2014	351912	832994	8
WCQ0246	SBO-CA = SBO-B	79	0.553	0.315	0.433	35SNP_wildliving_survey_cats	HYBRID	2014	339700	832081	14
WCQ0391	CCA	80	0.561	0.324	0.442	35SNP_wildliving_survey_cats	HYBRID	2014	247770	857252	9.5
WCQ0252	SBO-CC = SBO-C	92	0.648	0.406	0.528	35SNP_wildliving_survey_cats	HYBRID	2014	339700	832081	15
WCQ0387	CCB	95	0.666	0.427	0.548	35SNP_wildliving_survey_cats	HYBRID	2014	246946	588088	15.5
WCQ0382	GCG	97	0.671	0.43	0.552	35SNP_wildliving_survey_cats	HYBRID	2014	358400	830550	14
WCQ0223	GCD	99	0.673	0.436	0.556	35SNP_wildliving_survey_cats	HYBRID	2014	353384	832679	15
WCQ0389	GCI	103	0.694	0.462	0.58	35SNP_wildliving_survey_cats	HYBRID	2014	351912	832994	15
WCQ0388	SBO-CC- delete???	104	0.698	0.463	0.582	35SNP_wildliving_survey_cats	HYBRID	2014	343600	829300	NA
WCQ0216	MOR-CB= MOR B	108	0.714	0.478	0.599	35SNP_wildliving_survey_cats	HYBRID	2014	158500	749400	15
WCQ0393	MOR-A	111	0.74	0.501	0.623	35SNP_wildliving_survey_cats	HYBRID	2014	158500	749400	20
WCQ0234	ANG-CA=ANGJ	112	0.74	0.507	0.626	35SNP_wildliving_survey_cats	HYBRID	2014	322100	761300	7
WCQ0390	CCD	116	0.753	0.523	0.641	35SNP_wildliving_survey_cats	HYBRID	2014	246946	588088	13
WCQ0222	GCC	132	0.833	0.625	0.734	35SNP_wildliving_survey_cats	HYBRID	2014	354152	830168	16
WCQ0224	GCE	146	0.89	0.691	0.796	35SNP_wildliving_survey_cats	HYBRID	2014	353384	832679	8
WCQ0601	SWCAP 06/2016	37	0.251	0.054	0.145	35SNP_wildliving_dead_cats	HYBRID	2015	282400	804900	NA
WCQ0527	20/2015	58	0.412	0.183	0.294	35SNP_wildliving_dead_cats	HYBRID	2015	178781	759677	NA
WCQ0605	SWCAP 10/2016	60	0.425	0.196	0.308	35SNP_wildliving_dead_cats	HYBRID	2015	343100	850700	11
WCQ0602	SWCAP 07/2016	72	0.534	0.3	0.416	35SNP_wildliving_dead_cats	HYBRID	2015	300400	838400	11.5
WCQ0598	SWCAP 02/2016	75	0.545	0.306	0.424	35SNP_wildliving_dead_cats	HYBRID	2015	266884	875983	NA
WCQ0606	SWCAP 01/2016	76	0.544	0.306	0.424	35SNP_wildliving_dead_cats	HYBRID	2015	246900	839000	NA
WCQ0599	SWCAP 04/2016	96	0.669	0.43	0.551	35SNP_wildliving_dead_cats	HYBRID	2015	302000	826000	NA
WCQ0604	SWCAP 09/2016	115	0.751	0.523	0.641	35SNP_wildliving_dead_cats	HYBRID	2015	450400	87200	10.5
WCQ0603	SWCAP 08/2016	117	0.757	0.528	0.646	35SNP_wildliving_dead_cats	HYBRID	2015	354600	830100	NA
WCQ0529	23/2015	131	0.834	0.621	0.733	35SNP_wildliving_dead_cats	HYBRID	2015	252694	850254	NA
WCQ0636	"Feral/Hybrid wildcat euthenised 29/12/2016 Strathspey Vets. Found Nethy Bridge"	43	0.297	0.089	0.187	35SNP_wildliving_dead_cats	HYBRID	2016	294304	818914	NA
WCQ0631	0	68	0.497	0.258	0.376	35SNP_wildliving_dead_cats	HYBRID	2016	303595	826240	NA
WCQ0573	0	90	0.632	0.396	0.515	35SNP_wildliving_dead_cats	HYBRID	2016	290858	817169	NA
WCQ0589	five sisy / 486	62	0.448	0.213	0.328	35SNP_captive_cats	HYBRID	NA	N/A	N/A	NA
WCQ0408	5425	93	0.654	0.418	0.537	35SNP_captive_cats	HYBRID	NA	N/A	N/A	NA
WCQ0437	Isla	136	0.847	0.633	0.745	35SNP_captive_cats	HYBRID	NA	N/A	N/A	NA
WCQ0488	Jura JND-00705	147	0.893	0.7	0.803	35SNP_captive_cats	HYBRID	NA	N/A	N/A	18
WCQ0559	5907	148	0.915	0.721	0.825	35SNP_captive_cats	HYBRID	NA	N/A	N/A	13
WCQ0430	Beech	150	0.918	0.72	0.826	35SNP_captive_cats	HYBRID	NA	N/A	N/A	NA
WCQ0431	Birch	151	0.918	0.724	0.828	35SNP_captive_cats	HYBRID	NA	N/A	N/A	NA
WCQ0557	5905	155	0.931	0.74	0.843	35SNP_captive_cats	HYBRID	NA	N/A	N/A	13.5
WCQ0434	Apple	159	0.941	0.744	0.85	35SNP_captive_cats	HYBRID	NA	N/A	N/A	NA
WCQ0100	GH37.12	57	0.402	0.184	0.289	35SNP_wildliving_dead_cats	HYBRID	NA	304075	830034	10
WCQ0584	SWA0302	59	0.414	0.195	0.301	35SNP_wildliving_dead_cats	HYBRID	NA	348210	834088	NA
WCQ0512	BA324/11	118	0.764	0.534	0.653	35SNP_wildliving_dead_cats	HYBRID	NA	169833	749623	NA
WCQ1026	45.36.	127	0.814	0.603	0.713	35SNP_historical_cats	HYBRID		168599	748013	16
WCQ1063	191.196	142	0.865	0.673	0.774	35SNP_historical_cats	HYBRID		291243	753822	19
WCQ0706	Z.1990.51.2	176	0.955	0.797	0.883	35SNP_historical_cats	WILD	1900	318685	791534	14
WCQ0695	JI	248	1	0.938	0.982	35SNP_historical_cats	WILD	1900	294194	758298	21
WCQ0712	Z.1904.142	249	1	0.933	0.982	35SNP_historical_cats	WILD	1904	165770	754933	17
WCQ0641	Cat skin 02	214	0.995	0.891	0.953	35SNP_historical_cats	WILD	1905	255100	865900	NA
WCQ0701	Z.1931.59 (WCQ0366)	286	1	0.967	0.992	35SNP_historical_cats	WILD	1931	219783	713159	21
WCQ0368	Z.1947.13.1	247	1	0.938	0.982	35SNP_historical_cats	WILD	1933	294194	758298	19
WCQ0367	Z.1947.13.3	254	1	0.941	0.984	35SNP_historical_cats	WILD	1936	294194	758298	21
WCQ0365	Z.1947.13.2	295	1	0.973	0.994	35SNP_historical_cats	WILD	1940	281025	759253	18
WCQ0371	Z.1947.13.4	210	0.999	0.876	0.946	35SNP_historical_cats	WILD	1944	294194	758298	20
WCQ0704	Z.1944.6	271	1	0.956	0.989	35SNP_historical_cats	WILD	1944	294194	758298	18
WCQ0686	Z.1964.65	207	0.987	0.868	0.938	35SNP_historical_cats	WILD	1957	294194	758298	18
WCQ0693	Z.1964.29	183	0.963	0.818	0.899	35SNP_historical_cats	WILD	1958	294194	758298	18
WCQ0370	Z.1959.14	202	0.987	0.86	0.934	35SNP_historical_cats	WILD	1958	294194	758298	19
WCQ0364	Z.1958.8	279	1	0.957	0.99	35SNP_historical_cats	WILD	1958	294194	758298	19
WCQ0692	Z.1959.30	173	0.951	0.789	0.877	35SNP_historical_cats	WILD	1959	293580	758359	17.5
WCQ0684	Z.1959.31	187	0.971	0.831	0.91	35SNP_historical_cats	WILD	1959	293580	758359	NA
WCQ0711	Z.1959.27	191	0.983	0.839	0.92	35SNP_historical_cats	WILD	1959	294194	758298	18
WCQ0700	Z.1950.7.3	203	0.99	0.86	0.935	35SNP_historical_cats	WILD	1959	294194	758298	NA
WCQ0708	Z.1990.51.35	163	0.941	0.764	0.86	35SNP_historical_cats	WILD	1985	255599	729291	17
WCQ0072	2/406	177	0.962	0.79	0.884	35SNP_wildliving_dead_cats	WILD	1989	260214	852526	NA
WCQ0153	GH3.10	164	0.943	0.763	0.861	35SNP_wildliving_dead_cats	WILD	1990	370300	795709	13
WCQ0148	PH106.05	167	0.937	0.777	0.865	35SNP_wildliving_dead_cats	WILD	1991	258993	861112	NA
WCQ0058	R98.02	218	1	0.884	0.957	35SNP_wildliving_dead_cats	WILD	1993	252763	850572	NA
WCQ0160	GH10.10	192	0.976	0.848	0.921	35SNP_wildliving_dead_cats	WILD	1994	265894	864619	17
WCQ0080	RL04/97	181	0.966	0.803	0.893	35SNP_wildliving_dead_cats	WILD	1995	290713	850871	NA
WCQ0038	RL49/97	158	0.93	0.753	0.849	35SNP_wildliving_dead_cats	WILD	1996	260678	866073	NA
WCQ0081	RL15	196	0.981	0.859	0.929	35SNP_wildliving_dead_cats	WILD	1996	280147	803085	NA
WCQ0040	PH03.96	220	0.995	0.901	0.958	35SNP_wildliving_dead_cats	WILD	1996	302756	827240	NA
WCQ0127	M146/97	171	0.948	0.789	0.876	35SNP_wildliving_dead_cats	WILD	1997	257726	852793	NA
WCQ0158	GH8.10	172	0.949	0.787	0.876	35SNP_wildliving_dead_cats	WILD	1997	290917	818219	11
WCQ0211	GH16.10	178	0.952	0.8	0.884	35SNP_wildliving_dead_cats	WILD	1999	219806	926153	14.5
WCQ0053	R172.99	190	0.974	0.838	0.915	35SNP_wildliving_dead_cats	WILD	1999	264932	853666	NA
WCQ0059	R98.03	200	0.995	0.85	0.932	35SNP_wildliving_dead_cats	WILD	2002	276222	799959	NA
WCQ0214	GH6.10	186	0.966	0.834	0.909	35SNP_wildliving_dead_cats	WILD	2003	358233	855467	NA
WCQ0010	PH66.04	169	0.943	0.777	0.868	35SNP_wildliving_dead_cats	WILD	2004	291295	883968	NA
WCQ0146	R25.05	184	0.958	0.824	0.899	35SNP_wildliving_dead_cats	WILD	2005	295900	844400	NA
WCQ0110	GH10.12	160	0.932	0.754	0.851	35SNP_wildliving_dead_cats	WILD	2008	298384	824377	NA
WCQ0248	WCT-T2	234	1	0.905	0.974	35SNP_wildliving_dead_cats	WILD	2014	251767	854776	NA
WCQ0619	2	161	0.938	0.754	0.854	35SNP_captive_cats	WILD	NA	N/A	N/A	NA
WCQ0432	Acorn	162	0.944	0.752	0.856	35SNP_captive_cats	WILD	NA	N/A	N/A	NA
WCQ0427	Zak	166	0.942	0.773	0.865	35SNP_captive_cats	WILD	NA	N/A	N/A	NA
WCQ0433	Cherry	168	0.948	0.77	0.867	35SNP_captive_cats	WILD	NA	N/A	N/A	NA
WCQ0618	1	174	0.967	0.774	0.88	35SNP_captive_cats	WILD	NA	N/A	N/A	NA
WCQ0620	3	175	0.96	0.786	0.882	35SNP_captive_cats	WILD	NA	N/A	N/A	NA
WCQ0622	5	179	0.963	0.789	0.886	35SNP_captive_cats	WILD	NA	N/A	N/A	NA
WCQ0614	Local ID-375	180	0.967	0.796	0.89	35SNP_captive_cats	WILD	NA	N/A	N/A	NA
WCQ0558	5906	182	0.975	0.798	0.895	35SNP_captive_cats	WILD	NA	N/A	N/A	11
WCQ0612	0	194	0.998	0.835	0.927	35SNP_captive_cats	WILD	NA	N/A	N/A	NA
WCQ0586	Arks=5946	197	0.989	0.849	0.93	35SNP_captive_cats	WILD	NA	N/A	N/A	NA
WCQ0564	572	198	1	0.822	0.931	35SNP_captive_cats	WILD	NA	N/A	N/A	17.5
WCQ0420	98/0000049/0510	201	0.99	0.856	0.934	35SNP_captive_cats	WILD	NA	N/A	N/A	16
WCQ0340	SWC006	205	1	0.846	0.938	35SNP_captive_cats	WILD	NA	N/A	N/A	18.5
WCQ0621	4	206	0.996	0.859	0.938	35SNP_captive_cats	WILD	NA	N/A	N/A	NA
WCQ0555	5840	209	1	0.84	0.943	35SNP_captive_cats	WILD	NA	N/A	N/A	18
WCQ0554	5732	215	1	0.861	0.955	35SNP_captive_cats	WILD	NA	N/A	N/A	NA
WCQ0626	P20778	216	1	0.87	0.956	35SNP_captive_cats	WILD	NA	N/A	N/A	NA
WCQ0627	P20722	217	1	0.884	0.956	35SNP_captive_cats	WILD	NA	N/A	N/A	20
WCQ0245	P2F1	221	1	0.877	0.959	35SNP_captive_cats	WILD	NA	N/A	N/A	NA
WCQ0625	P20777	222	1	0.877	0.96	35SNP_captive_cats	WILD	NA	N/A	N/A	19
WCQ0421	0004201 706	223	0.999	0.901	0.962	35SNP_captive_cats	WILD	NA	N/A	N/A	NA
WCQ0513	Cromarty 643	225	1	0.89	0.965	35SNP_captive_cats	WILD	NA	N/A	N/A	NA
WCQ0624	P20779	226	1	0.884	0.965	35SNP_captive_cats	WILD	NA	N/A	N/A	13.5
WCQ0402	5139	227	1	0.881	0.967	35SNP_captive_cats	WILD	NA	N/A	N/A	16.5
WCQ0428	Heather	228	1	0.881	0.967	35SNP_captive_cats	WILD	NA	N/A	N/A	NA
WCQ0552	Hamish	229	1	0.89	0.968	35SNP_captive_cats	WILD	NA	N/A	N/A	19.5
WCQ0560	5841	230	1	0.891	0.968	35SNP_captive_cats	WILD	NA	N/A	N/A	18
WCQ0404	5333	232	1	0.901	0.974	35SNP_captive_cats	WILD	NA	N/A	N/A	NA
WCQ0628	P20723	233	1	0.907	0.974	35SNP_captive_cats	WILD	NA	N/A	N/A	20.5
WCQ0335	SWC008 (also WCQ0545)	235	1	0.906	0.975	35SNP_captive_cats	WILD	NA	N/A	N/A	NA
WCQ0551	510	236	1	0.918	0.975	35SNP_captive_cats	WILD	NA	N/A	N/A	20
WCQ0556	5842	237	1	0.908	0.975	35SNP_captive_cats	WILD	NA	N/A	N/A	NA
WCQ0439	Moodle	238	1	0.906	0.976	35SNP_captive_cats	WILD	NA	N/A	N/A	NA
WCQ0547	T2211	239	1	0.917	0.977	35SNP_captive_cats	WILD	NA	N/A	N/A	18
WCQ0550	635	240	1	0.923	0.977	35SNP_captive_cats	WILD	NA	N/A	N/A	19.5
WCQ0487	Isla JND-00683	241	1	0.922	0.979	35SNP_captive_cats	WILD	NA	N/A	N/A	11.5
WCQ0531	Studbook: 499	242	1	0.926	0.979	35SNP_captive_cats	WILD	NA	N/A	N/A	NA
WCQ0617	5984	243	1	0.916	0.979	35SNP_captive_cats	WILD	NA	N/A	N/A	NA
WCQ0358	5212	244	1	0.919	0.98	35SNP_captive_cats	WILD	NA	N/A	N/A	15.5
WCQ0553	636	245	1	0.935	0.981	35SNP_captive_cats	WILD	NA	N/A	N/A	17.5
WCQ0588	956000000000000	246	1	0.931	0.982	35SNP_captive_cats	WILD	NA	N/A	N/A	NA
WCQ0491	Paris, female, gentleshaw wildlife centre, 24/07/2015	250	1	0.931	0.983	35SNP_captive_cats	WILD	NA	N/A	N/A	NA
WCQ0362	5031	251	1	0.933	0.984	35SNP_captive_cats	WILD	NA	N/A	N/A	18
WCQ0419	Betidh	252	1	0.933	0.984	35SNP_captive_cats	WILD	NA	N/A	N/A	NA
WCQ0545	544 (also WCQ0335)	253	1	0.934	0.984	35SNP_captive_cats	WILD	NA	N/A	N/A	18
WCQ0489	Sophia, Male, gentleshaw wildlife centre, 24/07/2015	256	1	0.939	0.985	35SNP_captive_cats	WILD	NA	N/A	N/A	NA
WCQ0514	Fionnadh	257	1	0.936	0.985	35SNP_captive_cats	WILD	NA	N/A	N/A	NA
WCQ0546	595	258	1	0.941	0.985	35SNP_captive_cats	WILD	NA	N/A	N/A	19.5
WCQ0549	634	259	1	0.936	0.985	35SNP_captive_cats	WILD	NA	N/A	N/A	NA
WCQ0615	5982	260	1	0.938	0.985	35SNP_captive_cats	WILD	NA	N/A	N/A	NA
WCQ0217	P2M1	261	1	0.941	0.986	35SNP_captive_cats	WILD	NA	N/A	N/A	17
WCQ0541	WC_2	262	1	0.942	0.986	35SNP_captive_cats	WILD	NA	N/A	N/A	NA
WCQ0616	5983	263	1	0.941	0.986	35SNP_captive_cats	WILD	NA	N/A	N/A	NA
WCQ0544	C14304	265	1	0.944	0.987	35SNP_captive_cats	WILD	NA	N/A	N/A	17
WCQ0540	WC_1	266	1	0.95	0.988	35SNP_captive_cats	WILD	NA	N/A	N/A	NA
WCQ0629	C16232	267	1	0.949	0.988	35SNP_captive_cats	WILD	NA	N/A	N/A	15.5
WCQ0344	SWC004	277	1	0.959	0.99	35SNP_captive_cats	WILD	NA	N/A	N/A	NA
WCQ0567	Pipit, 150054	278	1	0.957	0.99	35SNP_captive_cats	WILD	NA	N/A	N/A	NA
WCQ0343	SWC003	281	1	0.961	0.991	35SNP_captive_cats	WILD	NA	N/A	N/A	20
WCQ0436	Glen	282	1	0.962	0.991	35SNP_captive_cats	WILD	NA	N/A	N/A	NA
WCQ0422	98/0000049 13217	293	1	0.97	0.993	35SNP_captive_cats	WILD	NA	N/A	N/A	NA
WCQ0435	Cormack	294	1	0.968	0.993	35SNP_captive_cats	WILD	NA	N/A	N/A	NA
WCQ0052	R171.99	188	0.966	0.838	0.91	35SNP_wildliving_dead_cats	WILD	NA	156546	761250	NA
WCQ0047	PH04.96	199	0.987	0.854	0.931	35SNP_wildliving_dead_cats	WILD	NA	233167	863486	NA
WCQ0691	Z.1969.49	185	0.968	0.834	0.909	35SNP_historical_cats	WILD	#N/A	N/A	N/A	21
WCQ0687	Z.1959.13	195	0.978	0.861	0.928	35SNP_historical_cats	WILD	#N/A	N/A	N/A	17.5
WCQ0685	Z.1958.26.2	208	0.983	0.884	0.942	35SNP_historical_cats	WILD	#N/A	N/A	N/A
WCQ0698	Z.1959.28	211	0.999	0.871	0.946	35SNP_historical_cats	WILD	#N/A	N/A	N/A	18
WCQ0688	Z.1945.18	219	0.998	0.896	0.958	35SNP_historical_cats	WILD	#N/A	N/A	N/A	20
WCQ0683	Z.1959.11.2	255	1	0.942	0.984	35SNP_historical_cats	WILD	#N/A	N/A	N/A	15.5
WCQ0703	Z.1946.19.2	283	1	0.965	0.991	35SNP_historical_cats	WILD	#N/A	N/A	N/A	19
WCQ1029	45.38	157	0.925	0.753	0.846	35SNP_historical_cats	WILD		168599	748013	16.5
WCQ1033	85.815	165	0.934	0.779	0.863	35SNP_historical_cats	WILD		312276	834119	NA
WCQ1011	46.694	170	0.941	0.782	0.869	35SNP_historical_cats	WILD		229349	797178	13.5
WCQ1089	267.54	189	0.982	0.814	0.913	35SNP_historical_cats	WILD		160097	760856	NA
WCQ1027	1937.6.10.1	193	0.974	0.859	0.925	35SNP_historical_cats	WILD		150161	763293	14.5
WCQ1031	45.37	204	0.982	0.873	0.936	35SNP_historical_cats	WILD		168599	748013	18.5
WCQ1073	365.196	212	0.988	0.886	0.946	35SNP_historical_cats	WILD		291740	753234	18
WCQ1062	48.1957	213	0.995	0.882	0.951	35SNP_historical_cats	WILD		294194	758298	18.5
WCQ0966	45.17	224	0.998	0.908	0.963	35SNP_historical_cats	WILD		276437	759120	19
WCQ1008	20.9.24.1	231	1	0.901	0.971	35SNP_historical_cats	WILD		230601	813800	18.5
WCQ1016	35.12.4.1	264	1	0.951	0.986	35SNP_historical_cats	WILD		176749	782375	15.5
WCQ0949	4.1.25.4	268	1	0.955	0.988	35SNP_historical_cats	WILD		377098	821870	20
WCQ1094	275.54	269	1	0.955	0.988	35SNP_historical_cats	WILD		160097	760856	NA
WCQ1030	1938.8.5.2	270	1	0.956	0.988	35SNP_historical_cats	WILD		309107	610280	NA
WCQ0986	45.27	272	1	0.957	0.989	35SNP_historical_cats	WILD		287426	765582	19.5
WCQ1080	274.54	273	1	0.957	0.989	35SNP_historical_cats	WILD		160097	760856	19.5
WCQ0957	29.2.27.1	274	1	0.959	0.989	35SNP_historical_cats	WILD		252596	846357	19
WCQ1004	25.7.7.1	275	1	0.959	0.989	35SNP_historical_cats	WILD		222667	782007	19.5
WCQ1028	1938.8.5.3	276	1	0.959	0.989	35SNP_historical_cats	WILD		227500	703023	15
WCQ0956	34.1.6.1	280	1	0.962	0.99	35SNP_historical_cats	WILD		259955	890509	20
WCQ1021	6.12.18.1	284	1	0.967	0.991	35SNP_historical_cats	WILD		266699	845242	20.5
WCQ1061	188.56	285	1	0.967	0.991	35SNP_historical_cats	WILD		294194	758298	20.5
WCQ0950	51.10.4.90	287	1	0.968	0.992	35SNP_historical_cats	WILD		315023	791408	21
WCQ0965	28.4.1.1	288	1	0.968	0.992	35SNP_historical_cats	WILD		310872	769833	18
WCQ1012	34.6.28.39	289	1	0.968	0.992	35SNP_historical_cats	WILD		230601	813800	19.5
WCQ0948	4.1.25.2	290	1	0.969	0.992	35SNP_historical_cats	WILD		377098	821870	21
WCQ1010	29.11.4.1	291	1	0.969	0.992	35SNP_historical_cats	WILD		430605	555144	19.5
WCQ1057	4.1.25.3	292	1	0.969	0.992	35SNP_historical_cats	WILD		241837	817133	19
