# Supplementary material for: Distinguishing the victim from the threat: SNP‐based methods reveal the extent of introgressive hybridization between wildcats and domestic cats in Scotland and inform future in situ and ex situ management options for species restoration
Source: Evol Appl. 2018 Dec 19;12(3):399–414. doi: 10.1111/eva.12720 (PMC6383845; doi:10.1111/eva.12720)
Supplement: Supplementary file 2 [file EVA-12-399-s002.xlsx]

## Sheet: Sheet1
ID	data_set	UBQ_3097	LBQ_3097	Q_3097	UBQ_35	LBQ_35	Q_35
WCQ0443	35SNP_domestic_cats	0.003	0	0	0.041	0	0.01
WCQ0099	35SNP_wildliving_dead_cats	0.004	0	0.001	0.049	0	0.012
WCQ0494	35SNP_domestic_cats	0.004	0	0.001	0.051	0	0.012
WCQ0492	35SNP_domestic_cats	0.006	0	0.001	0.079	0	0.023
WCQ0501	35SNP_domestic_cats	0.002	0	0	0.086	0	0.023
WCQ0165	35SNP_wildliving_dead_cats	0.021	0	0.005	0.102	0	0.035
WCQ0172	extra_data	0.325	0.27	0.298	0.147	0	0.056
WCQ0504	35SNP_domestic_cats	0.005	0	0.001	0.112	0.001	0.043
WCQ0486	35SNP_wildliving_dead_cats	0.161	0.107	0.134	0.228	0.042	0.128
WCQ0485	35SNP_wildliving_dead_cats	0.161	0.108	0.134	0.246	0.061	0.146
WCQ0578	extra_data	0.232	0.178	0.205	0.236	0.065	0.144
WCQ0902	extra_data	0.295	0.239	0.267	0.365	0.141	0.249
WCQ0519	35SNP_wildliving_dead_cats	0.331	0.275	0.303	0.387	0.164	0.271
WCQ0229	35SNP_wildliving_survey_cats	0.313	0.256	0.284	0.401	0.171	0.282
WCQ0227	35SNP_wildliving_dead_cats	0.257	0.201	0.229	0.401	0.182	0.288
WCQ0527	35SNP_wildliving_dead_cats	0.297	0.244	0.27	0.412	0.183	0.294
WCQ0100	35SNP_wildliving_dead_cats	0.347	0.291	0.319	0.402	0.184	0.289
WCQ0255	35SNP_wildliving_dead_cats	0.452	0.397	0.425	0.445	0.216	0.327
WCQ0904	extra_data	0.415	0.359	0.387	0.461	0.233	0.344
WCQ0230	35SNP_wildliving_dead_cats	0.356	0.299	0.327	0.488	0.251	0.367
WCQ0168	35SNP_wildliving_dead_cats	0.458	0.403	0.43	0.523	0.284	0.402
WCQ0901	extra_data	0.457	0.401	0.429	0.539	0.3	0.418
WCQ0606	35SNP_wildliving_dead_cats	0.529	0.476	0.503	0.544	0.306	0.424
WCQ0383	35SNP_wildliving_survey_cats	0.546	0.492	0.519	0.55	0.315	0.431
WCQ0246	35SNP_wildliving_survey_cats	0.635	0.584	0.61	0.553	0.315	0.433
WCQ0613	extra_data	0.507	0.454	0.48	0.565	0.326	0.445
WCQ0231	35SNP_wildliving_dead_cats	0.461	0.403	0.432	0.585	0.348	0.466
WCQ0236	35SNP_wildliving_dead_cats	0.563	0.51	0.537	0.607	0.371	0.489
WCQ0252	35SNP_wildliving_survey_cats	0.525	0.471	0.498	0.648	0.406	0.528
WCQ0387	35SNP_wildliving_survey_cats	0.712	0.661	0.687	0.666	0.427	0.548
WCQ0223	35SNP_wildliving_survey_cats	0.564	0.511	0.537	0.673	0.436	0.556
WCQ0107	35SNP_wildliving_dead_cats	0.535	0.481	0.508	0.718	0.476	0.599
WCQ0216	35SNP_wildliving_survey_cats	0.636	0.586	0.611	0.714	0.478	0.599
WCQ0234	35SNP_wildliving_survey_cats	0.515	0.461	0.488	0.74	0.507	0.626
WCQ0249	35SNP_wildliving_survey_cats	0.567	0.514	0.541	0.745	0.513	0.632
WCQ0390	35SNP_wildliving_survey_cats	0.733	0.686	0.71	0.753	0.523	0.641
WCQ0604	35SNP_wildliving_dead_cats	0.591	0.538	0.565	0.751	0.523	0.641
WCQ0903	extra_data	0.572	0.518	0.545	0.759	0.523	0.644
WCQ0603	35SNP_wildliving_dead_cats	0.598	0.546	0.572	0.757	0.528	0.646
WCQ0209	35SNP_wildliving_survey_cats	0.745	0.698	0.721	0.773	0.552	0.666
WCQ0247	extra_data	0.675	0.626	0.651	0.825	0.608	0.721
WCQ0208	extra_data	0.752	0.706	0.729	0.826	0.612	0.724
WCQ0528	35SNP_wildliving_dead_cats	0.76	0.715	0.738	0.831	0.613	0.727
WCQ0213	35SNP_wildliving_dead_cats	0.788	0.744	0.766	0.835	0.618	0.732
WCQ0529	35SNP_wildliving_dead_cats	0.788	0.745	0.767	0.834	0.621	0.733
WCQ0222	35SNP_wildliving_survey_cats	0.69	0.643	0.667	0.833	0.625	0.734
WCQ0218	35SNP_wildliving_dead_cats	0.732	0.685	0.709	0.873	0.67	0.777
WCQ0224	35SNP_wildliving_survey_cats	0.785	0.743	0.764	0.89	0.691	0.796
WCQ0212	35SNP_wildliving_dead_cats	0.769	0.723	0.746	0.884	0.692	0.794
WCQ0110	35SNP_wildliving_dead_cats	0.786	0.742	0.765	0.932	0.754	0.851
WCQ0158	35SNP_wildliving_dead_cats	0.875	0.837	0.856	0.949	0.787	0.876
WCQ0622	35SNP_captive_cats	0.992	0.969	0.981	0.963	0.789	0.886
WCQ0614	35SNP_captive_cats	0.996	0.972	0.984	0.967	0.796	0.89
WCQ0211	35SNP_wildliving_dead_cats	0.916	0.885	0.901	0.952	0.8	0.884
WCQ0214	35SNP_wildliving_dead_cats	0.868	0.83	0.849	0.966	0.834	0.909
WCQ0052	35SNP_wildliving_dead_cats	0.873	0.838	0.856	0.966	0.838	0.91
WCQ0340	35SNP_captive_cats	1	0.991	0.998	1	0.846	0.938
WCQ0047	35SNP_wildliving_dead_cats	0.902	0.871	0.887	0.987	0.854	0.931
WCQ0420	35SNP_captive_cats	1	0.995	0.999	0.99	0.856	0.934
WCQ0621	35SNP_captive_cats	0.991	0.969	0.98	0.996	0.859	0.938
WCQ0402	35SNP_captive_cats	1	0.998	1	1	0.881	0.967
WCQ0627	35SNP_captive_cats	1	0.996	0.999	1	0.884	0.956
WCQ0552	35SNP_captive_cats	1	0.998	1	1	0.89	0.968
WCQ0560	35SNP_captive_cats	1	0.998	1	1	0.891	0.968
WCQ0248	35SNP_wildliving_dead_cats	1	0.998	1	1	0.905	0.974
WCQ0547	35SNP_captive_cats	1	0.997	0.999	1	0.917	0.977
WCQ0551	35SNP_captive_cats	1	0.996	0.999	1	0.918	0.975
WCQ0358	35SNP_captive_cats	1	0.998	1	1	0.919	0.98
WCQ0419	35SNP_captive_cats	1	0.998	1	1	0.933	0.984
WCQ0541	35SNP_captive_cats	1	0.998	1	1	0.942	0.986
WCQ0629	35SNP_captive_cats	1	0.998	1	1	0.949	0.988
WCQ0540	35SNP_captive_cats	1	0.998	1	1	0.95	0.988
WCQ0567	35SNP_captive_cats	1	0.998	1	1	0.957	0.99
WCQ0344	35SNP_captive_cats	1	0.998	1	1	0.959	0.99
WCQ0343	35SNP_captive_cats	1	0.998	1	1	0.961	0.991
WCQ0436	35SNP_captive_cats	1	0.998	1	1	0.962	0.991
